# Supplementary material for: The mevalonate pathway in C. Elegans
Source: Lipids Health Dis. 2011 Dec 28;10:243. doi: 10.1186/1476-511X-10-243 (PMC3274489; doi:10.1186/1476-511X-10-243)
Supplement: Additional file 1 — Table S1. Prenylated proteins in C. elegans according to PRENbase (as of Oct 2011). The protein classes are separately shaded, with the class-type indicated for the first member of each class in the table. [file 1476-511X-10-243-S1.XLSX]

## Sheet: Sheet1
No	Protein name(s) or type	ORF	Likely Prenylating Enzymes	C-terminus	Summary of comments from WormBase
1	rab-8 (rab-like)	D1037.4	GGT2>GGT1	...TQKKSFFSNWSCNLL	rab-related protein that affects ovarian morphology and function, thereby affecting fertility
2	unc-108/rab-2/unc-67	F53F10.4	GGT2	...GGNATGGLGGGSGCC	rab-related protein required in neurons for normal locomotion, and for fusion of the lysosome to the phagosome during engulfment of apoptotic cells
3	rab-1	C39F7.4	GGT2	...TGSQPVQDKKSGGCC	Required for fertility, movement, survival, inate immunity and prevention of protein aggregates
4	rab-21	T01B7.3	GGT2	...LIDNDEAERSKKCCR	RNAi results in 7-8% embryonic lethality
5	Rab2-like hypothetical protein	F11A5.4	GGT2	...NIIIRSISGKEKACC	No comments
6	rab-37	W01H2.3	GGT2	...ADTKKPEIARCCTFN	No comments
7	rab-5	F26H9.6	GGT2	...DMNQPQQQQKGSCCK	Required for receptor-mediated yolk endocytosis and thus for embryonic development. Localizes to early endosomes.
8	SEC4-like	C33D12.6	GGT2	...AVAKKGGCFSKCRGS	No RNAi defects observed
9	rab-10/gum-1	T23H2.5	GGT2	...NPVQPQRQSSSGGCC	Required for basolateral endocytic recycling in the intestine and for GLR-1 receptor recycling in interneurons.
10	rab-18/pra-1	Y92C3B.3	GGT2	...GQPTGSSGGGGMCGC	RNAi causes embryonic lethality or oocyte/germline phenotypes.
11	rab-3/rbl-3	C18A3.6	GGT2	...EANPTQKPAQQQCNC	Important for correct distribution of synaptic vesicles in most or all neurons. Affects many behaviors.
12	rab-7	W03C9.3	GGT2	...LNPNQQNQQNSGCNC	Required for endosome and endosome to lysosome trafficking and thus, for proper yolk protein transport in oocutes and transport of endocytosed materials in coelomocytes; required for normal embryogenesis, locomotion and body morphology.
13	Rab2-like hypothetical protein	F11A5.3	GGT2	...GIILRSRSGKEKKCC	No obvious RNAi phenotype
14	rab-35/rme-5	Y47D3A.25	GGT2	...DNSGSTNQKKKCKCG	No obvious RNAi phenotype
15	rab-14	K09A9.2	GGT2	...LPRAAENNGKKDCNC	No obvious RNAi phenotype
16	rab-18/pra-1	Y92C3B.3	GGT2	...GQPTGSSGGGGMCGC	RNAi causes embryonic lethality, oogenesis defects
17	rab-39	D2013.1	GGT2	...ERSFPQNSSAGACGC	RNAi causes no obvious phenotype
18	rab-27/aex-6	Y87G2A.4	GGT2	...LDGDPSAASSYCANC	Localizes to synapse-rich regions, with synaptic vesicles containing RAB-3. Mutants are defecation and dauer formation defective. RNAi causes protruding vulva, larval arrest and smaller brood size.
19	rab-33	F43D9.2	GGT2	...KANETENVEEEGFCC	RNAi causes no obvious phenotype
20	rab-19	Y62E10A.9	GGT2	...TTALGSPWQRCCQYT	RNAi causes no obvious phenotype
21	rab-6.1	F59B2.7	GGT2	...PPKDAEESQGRQCPC	RNAi causes no obvious phenotype on its own, but shows that rab-6.1 is required redundantly with rab-6.2 for normal embryonic development and reproduction
22	Rab-6.2	T25G12.4	GGT2	...IRQRQIVTDEGSCWC	RNAi causes no obvious phenotype on its own, but shows that rab-6.1 is required redundantly with rab-6.2 for normal embryonic development and reproduction
23	SEC4-like	4R79.2	GGT2	...LDINSNYKKRSWCCI	RNAi causes no obvious phenotype
24	Rab6-like	C56E6.2	GGT2	...NIQLKIQKSKCCSML	RNAi causes no obvious phenotype
25	rab-11.1	F53G12.1	GGT2>FT	...PSPASDPPKKQCCIP	Required for completion of cytokinesis during early embryogenesis and for efficient uptake of yolk proteins during oocyte development. Localizes to recycling endosomes and to cortical granules.
26	rab-11.2	W04G5.2	GGT2	...PSTASNTPKNQCCFP	RNAi causes embryonic lethality or slow growth and defects in endocytosis
27	SEC4-like	Y71H2AM.12	GGT2	...PRPVESATKRCCQRW	RNAi causes no obvious phenotype
28	rab-28	Y11D7A.4	FT	...RRSDQSRSTSVCSIT	RNAi causes no obvious phenotype
29	mig-2 (rho/rac-like)	C35C5.4	GGT1>FT	...LHPKPQKKKKSCNIM	Defective migration of distal tip cells, Q neuroblasts, HSN cells and CAN cells as well as axon outgrowth and guidance.
30	ced-10/rac1	C09G12.8	GGT1=FT	...LTPPQRAKKSKCTVL	Required for phagocytosis during programmed cell death and for migration of the distal tip cells of the somatic gonad.
31	cdc-42	R07G3.1	GGT1>FT	...LDPPQQEKKKKCNIL	Controls polarity of both individual cells and developing embryos by regulating the localization of PAR proteins; also required for regulation of receptor-mediated endocytosis
32	rho-1/RhoA	Y51H4A.3	GGT1>FT	...ALQQKKKKKSKCMIL	required for regulation of a number of actin filament-based processes including embryonic polarity, cell migration, cell shape changes, muscle contraction, and neurite outgrowth; also required for both DGK-1- and UNC-13-dependent and independent regulation of synaptic signaling at neuromuscular junctions
33	rac-2	K03D3.10	GGT1>FT	...QTPQTRAKKSNCTVL	along with CED-10 and MIG-2, is one of three C. elegans Rac-related proteins; genetic studies indicate that rac-2 functions redundantly with mig-2 and ced-10 to regulate CAN and PDE axon pathfinding and CAN cell migration; in addition, rac-2 functions slightly redundant with mig-2 during distal tip cell movement and slightly redundant with ced-10 during cell-corpse phagocytosis
34	crp-1	Y32F6B.3	GGT1>FT	...VKLEEETPNPCCTIL	functions in apical membrane trafficking events as well as in the DNA remodeling/transcriptional response that promotes adaptation to endoplasmic reticulum (ER) stress as part of the unfolded protein response (UPR)
35	let-60 (ras-like)	ZK792.6	GGT1>FT	...HDNNKPQKKKKCQIM	required for viability, vulval development, spicule development, germ line meiotic progression, posterior development of the hypodermis, chemotaxis, sex myoblast migration, and muscle membrane extension
36	rap-1/rrp-1	C27B7.8	GGT1=FT	...RQGQSNKQCCSCVIM	RNAi causes no obvious phenotype
37	ras-1	C44C11.1	FT	...ESPIKLKKKKNCRIQ	RNAi causes no obvious phenotype
38	ras-2	F17C8.4	FT	...PRTKKRKDKGKCLIS	RNAi causes no obvious phenotype
39	ral-1	Y53G8AR.3	GGT1>FT	...GRKKRSGIKKHCTIL	RNAi causes maternal sterility and extended life span
40	rap-2	C25D7.7	GGT1=FT	...VQNKSRQSKSCCSLM	RNAi or null mutation causes no obvious phenotype
41	rheb-1	F54C8.5	FT	...KRNPFKDDGKPCSIS	RNAi indicates role in the mitochondrial unfolded protein response and that its function is required for normal growth rates, body size, osmoregulation, reproduction, and locomotion
42	drn-1	C54A12.4	GGT1>FT	...DPDGKNGKKKGCHIM	RNAi causes no obvious phenotype
43	ssr-2	C14A11.7	FT	...SNHEEIVDESDCKIQ	RNAi causes no obvious phenotype
44	dnj-12 (Molecular chaperone of DnaJ superfamily)	F39B2.10	FT	...GGHGHGPQGVQCQQS	RNAi causes embryonic lethality
45	prkl-1 (homolog of Drosophila ESPINAS and PRICKLE)	ZK381.5	FT	...VRMAKKKKSSRCTVS	Enables Wnt-directed planar cell polarity; required for the fully asymmetrical division of B.a versus B.p cells, though this requirement is quantitatively weak
46	lmn-1 (nuclear lamin)	DY3.2	GGT1>FT	...ESSDPSDPADRCSIM	Essential gene that is required for a number of nuclear processes, including chromatin organization, cell cycle progression, chromosome segregation, and nuclear pore complex spacing; LMN-1 is also required for nuclear envelope localization of EMR-1/Emerin during early development
47	nekl-1 (NIMA-related kinase 8 like)	Y39G10AR.3	GGT1>FT	...LFPERENTSTTCVIL	RNAi causes no obvious phenotype
48	gfi-2 (myosin phosphatase, regulatory subunit)	K02A11.1	FT	...GDVRRQKSTCCCVIC	RNAi causes embryonic lethality or other severe phenotypes
49	zig-6 (2(Zwei) IG domain protein)	T03G11.8	FT	...CEVNEKYRIKTCKLS	RNAi causes a Clear phenotype
